# Supplementary material for: A somatic genetic clock for clonal species
Source: Nat Ecol Evol. 2024 Jun 10;8(7):1327–36. doi: 10.1038/s41559-024-02439-z (PMC11239492; doi:10.1038/s41559-024-02439-z)
Supplement: Supplementary file 4 — Excel file containing all metadata of all sequenced samples and some basic sequencing statistics. [file 41559_2024_2439_MOESM4_ESM.xlsx]

## Sheet: Supplementary Data 1
Yu, Renton et al. Supplementary Data 1 -overview on samples, sampling locations, collectors, accession nos., somatic genetic variation detected
Clone	Location	Collector	Latitude	Longitude	Country	SRA accession no.	Sample	Number of bases (raw fq)	Coverage (raw fq)	VRF50(Rx)_obs	N_fixed	Size_e (cov >= 23)	Average VRF50(Rx)_obs	Average Size_e	Average VRF50(Rx)	95% CI of average VRF50(Rx)		Estimated age (yrs old)	95% CI of estimated age (yrs old)
4yr_B	Falckenstein, Kieler Förde (cultured 3 yrs by Thorsten Reusch)	Thorsten Reusch	54.3927N	10.1928E	Germany	SRR26321812	D_B_09	234692750100	900.959	3	6	197393349	1.5	1.98159e+08	1.65998	-0.865287	4.18525	6.19366	1.18718	11.2001
						SRR26321811	D_B_10	234338433900	899.599	0	0	198925024
4yr_R	Falckenstein, Kieler Förde (cultured 3 yrs by Thorsten Reusch)	Thorsten Reusch	54.3927N	10.1928E	Germany	SRR26321804	D_R_09	231566691300	888.959	0	0	197436593	0	1.97619e+08	0	0	0	2.90266	2.90266	2.90266
						SRR26321803	D_R_12	222235999500	853.139	0	0	197802368
4yr_Y	Falckenstein, Kieler Förde (cultured 3 yrs by Thorsten Reusch)	Thorsten Reusch	54.3927N	10.1928E	Germany	SRR26321802	D_Y_01	216212471400	830.015	0	0	196438677	0	1.9648e+08	0	0	0	2.90266	2.90266	2.90266
						SRR26321801	D_Y_12	176005040700	675.664	0	0	196521200
17yr_G	Bodega Harbor, California (cultured 17 yrs by John Stachowicz)	John Stachowicz	38.320N	123.055W	USA	SRR18000170	USA_G_01	19612717200	75.291	1	2	140905368	4.83333	1.4204e+08	7.46215	2.10803	12.8163	17.6968	7.08194	28.3116
						SRR18000169	USA_G_02	23311265400	89.4893	7	14	143354971
						SRR18000166	USA_G_06	23110153200	88.7173	4	8	143051479
						SRR18000165	USA_G_07	20209050600	77.5803	2	4	140530831
						SRR18000164	USA_G_10	22875520500	87.8166	5	10	143219598
						SRR18000163	USA_G_16	21309882300	81.8062	10	20	141175013
17yr_R	Bodega Harbor, California (cultured 17 yrs by John Stachowicz)	John Stachowicz	38.320N	123.055W	USA	SRR18000162	USA_R_02	24416634600	93.7327	8	16	144898068	4.4	1.42665e+08	6.76336	1.66609	11.8606	16.3114	6.20577	26.417
						SRR18000161	USA_R_03	25846761900	99.2228	6	12	145602623
						SRR18000160	USA_R_05	20111990100	77.2077	4	8	141451568
						SRR18000159	USA_R_08	19659083400	75.469	3	6	140133465
						SRR18000168	USA_R_09	21625541700	83.018	1	2	141238319
ES_C01	Koinastu	Jonne Kotta	58.62N	22.99E	Estonia	SRR26321800	KOI10	23052127200	88.4945	137	274	172962802	139.667	174022869	176	149.998	202.002	351.832	300.281	403.383
						SRR26321799	KOI18	23133493500	88.8069	106	212	176339547
						SRR26321798	KOI19	25270805100	97.0118	176	352	172766258
ES_C02	Küdema Bay	Jonne Kotta	58.53N	22.24E	Estonia	SRR26321797	KYD02	22212209100	85.2702	13	26	175248625	11.25	1.78101e+08	13.852	6.5572	21.1467	30.3649	15.9027	44.8272
						SRR26321810	KYD03	24966318600	95.8429	12	24	175603335
						SRR26321809	KYD06	25990611300	99.775	4	8	182308315
						SRR26321808	KYD12	26353237800	101.167	16	32	179245530
ES_C03	Soela Strait	Jonne Kotta	58.64N	22.60E	Estonia	SRR26321807	SOE03	23305299600	89.4664	2	4	175839533	5.33333	1.78653e+08	6.54658	1.53167	11.5615	15.8816	5.93927	25.8239
						SRR26321806	SOE13	25628811000	98.3861	8	16	178611408
						SRR26321805	SOE14	28583885400	109.73	6	12	181508721
YU20_FI	Ängsö Island	Christoffer Boström	60.103N	21.710E	Finland	SRR9879328	FI_01	13029546286	50.019	217	434	131174081	565.833	1.75737e+08	706.076	653.995	758.157	1402.74	1299.48	1505.99
						SRR9879327	FI_02	18252286570	70.0685	562	1124	172301993
						SRR9879330	FI_03	20496277940	78.6829	589	1178	176021588
						SRR9879329	FI_04	17425026728	66.8927	717	1434	168221176
						SRR9879351	FI_05	24495922150	94.0371	814	1628	180496117
						SRR9879350	FI_06	20132975866	77.2882	813	1626	176767014
						SRR9879353	FI_07	20036257950	76.9169	633	1266	180888706
						SRR9879352	FI_08	21333161616	81.8956	636	1272	182240425
						SRR9879349	FI_09	18828035678	72.2787	540	1080	178015349
						SRR9879348	FI_10	13057596650	50.1266	238	476	160181439
						SRR9879340	FI_11	19566195252	75.1124	611	1222	180106683
						SRR9879339	FI_12	23144811598	88.8503	791	1582	185680967
						SRR9879338	FI_13	18166882178	69.7406	769	1538	176551080
						SRR9879337	FI_14	20338723936	78.0781	708	1416	180014707
						SRR9879336	FI_15	18627368456	71.5084	634	1268	178674093
						SRR9879335	FI_16	21954706004	84.2817	719	1438	183728172
						SRR9879334	FI_17	22121460136	84.9218	525	1050	183400808
						SRR9879333	FI_18	14850818592	57.0106	626	1252	164809225
						SRR9879332	FI_19	18252852216	70.0707	385	770	178166026
						SRR9879331	FI_20	20446807018	78.493	362	724	181752022
						SRR9879346	FI_21	18139787342	69.6366	369	738	177810224
						SRR9879347	FI_22	18698552876	71.7816	601	1202	177888925
						SRR9879344	FI_23	19918310944	76.4642	363	726	181174559
						SRR9879345	FI_24	20203533938	77.5591	358	716	181627722
YU23_C01	Westside Park, Bodega Bay, California, USA	John Stachowicz	38.320N	123.055W	USA	SRP193551	BB04	11873055708	45.5793	1	2	116580415	1	123914325	1.76972	-0.837684	4.37713	6.41123	1.2419	11.5805
						SRP193555	BB05	15334443506	58.8672	1	2	131248235
YU23_C02	Westside Park, Bodega Bay, California, USA	John Stachowicz	38.320N	123.055W	USA	SRP193562	BB09	13035819430	50.043	1	2	124388209	0.5	121935952	0.899218	-0.959393	2.75783	4.6854	1.00061	8.3702
						SRP193563	BB10	13292587682	51.0288	0	0	119483695
YU23_C03	Ikunoshima, Japan (Inland sea)	Masakazu Hori	34.298N	132.916E	Japan	SRP194687	JS03	10132806680	38.8987	3	6	102205284	2	9.3287e+07	4.70149	0.451639	8.95134	12.2236	3.79805	20.6492
						SRP193493	JS04	9903528280	38.0185	1	2	84368633
YU23_C04	Røvika, Norway (near Bødo)	Katrin Reiss	67.268N	15.257E	Norway	SRP193666	NN02	21912732232	84.1205	176	352	182228352	112.4	1.81994e+08	135.437	112.627	158.247	271.413	226.191	316.635
						SRP193673	NN06	25074589786	96.2585	89	178	182843463
						SRP193674	NN07	24548314318	94.2382	16	32	180305932
						SRP194699	NN09	24161575534	92.7536	148	296	183821014
						SRP193677	NN10	22423140922	86.0799	133	266	180769156
YU23_C05	Culatatra, Ria Formosa, S. Portugal	Aschwin Engelen	37.040N	7.910W	Portugal	SRP193709	PO02	13686660234	52.5416	11	22	156385773	9.28571	1.67046e+08	12.1901	5.34686	19.0332	27.0701	13.5031	40.6371
						SRP193715	PO05	25289364938	97.083	18	36	173231539
						SRP194708	PO07	22902149162	87.9188	6	12	171908543
						SRP194712	PO08	20942742358	80.3968	6	12	170998734
						SRP194711	PO10	17224013716	66.1211	2	4	160917578
						SRP194715	PO11	19753483874	75.8314	9	18	165175388
						SRP194717	PO12	22092591956	84.811	13	26	170705149
YU23_C06	Culatatra, Ria Formosa, S. Portugal	Aschwin Engelen	37.040N	7.910W	Portugal	SRP193716	PO03	27829697734	106.835	3	6	175665801	1.5	171217329	1.92119	-0.795507	4.63789	6.71152	1.32552	12.0975
						SRP193714	PO04	21426892148	82.2554	1	2	167141967
						SRP194707	PO06	27643351352	106.12	2	4	175858243
						SRP194713	PO09	20130687612	77.2795	0	0	166203305
YU23_C07	Shelter Island, San Diego Bay, California, USA	Kevin Hovel	32.714N	117.225W	USA	SRP194696	SD04	11173761722	42.8948	0	0	107219414	2	1.1436e+08	3.83516	-0.00321809	7.67354	10.5061	2.89628	18.1159
						SRP193569	SD11	13179383888	50.5942	4	8	121499961
YU23_C08	Shelter Island, San Diego Bay, California, USA	Kevin Hovel	32.714N	117.225W	USA	SRP227665	SD06	16759763008	64.3389	1	2	129274363	3	1.27061e+08	5.1777	0.717804	9.63759	13.1677	4.32574	22.0097
						SRP193567	SD09	14199934904	54.512	5	10	124847090
YU23_C09	Port Dinllaen, Wales, UK	Richard Unsworth	52.991N	4.450W	UK	SRP193698	WN04	22169495048	85.1062	2	4	176485979	2	1.71447e+08	2.55816	-0.576713	5.69303	7.97434	1.75929	14.1894
						SRP227669	WN09	18445347318	70.8096	2	4	166407380
YU23_C10	Port Dinllaen, Wales, UK	Richard Unsworth	52.991N	4.450W	UK	SRP193703	WN06	20573124558	78.9779	0	0	161248836	0.5	173354448	0.632502	-0.926286	2.19129	4.15662	1.06625	7.247
						SRP227670	WN10	25973660094	99.71	1	2	185460060
YU23_C11	Røvika, Norway (near Bødo)	Katrin Reiss	67.268N	15.257E	Norway	SRP193672	NN05	21148447544	81.1865	439	878	175606322	339.5	1.74921e+08	425.623	385.187	466.059	846.723	766.556	926.889
						SRP193675	NN08	19313429406	74.1421	240	480	174235281
