# Supplementary material for: A somatic genetic clock for clonal species
Source: Nat Ecol Evol. 2024 Jun 10;8(7):1327–36. doi: 10.1038/s41559-024-02439-z (PMC11239492; doi:10.1038/s41559-024-02439-z)
Supplement: Supplementary file 5 — Source data of figure panels 4a,c,d as separate sheets of a single Excel file. [file 41559_2024_2439_MOESM5_ESM.xlsx]

## Sheet: SourceDataFig4a
Metadata	Metadata	Metadata	Metadata	Metadata	x-axis	y-axis	y-axis	y-axis
Genet-ID	Location	Latitude	Longitude	Country	Known age (yr)	Average VRF50(Rx)	95% CI of average VRF50(Rx)
4yr_B	Falckenstein, Kieler Förde (cultured 3 yrs by Thorsten Reusch)	54.3927N	10.1928E	Germany	4	1.65998	-0.865287	4.18525
4yr_R	Falckenstein, Kieler Förde (cultured 3 yrs by Thorsten Reusch)	54.3927N	10.1928E	Germany	4	0	0	0
4yr_Y	Falckenstein, Kieler Förde (cultured 3 yrs by Thorsten Reusch)	54.3927N	10.1928E	Germany	4	0	0	0
17yr_G	Bodega Harbor, California (cultured 17 yrs by John Stachowicz)	38.320N	123.055W	USA	17	7.46215	2.10803	12.8163
17yr_R	Bodega Harbor, California (cultured 17 yrs by John Stachowicz)	38.320N	123.055W	USA	17	6.76336	1.66609	11.8606

## Sheet: Fig.4c
Metadata	Metadata	Metadata	Metadata	Metadata	Metadata	Metadata	Metadata	Fig. 4c	Fig. 4c	Fig. 4c
Genet-ID	Location	Latitude	Longitude	Country	Average VRF50(Rx)	95% CI of average VRF50(Rx)		Estimated age (yrs old)	95% CI of estimated age (yrs old)
ES_C02	Küdema Bay	58.53N	22.24E	Estonia	13.852	6.5572	21.1467	30.3649	15.9027	44.8272
ES_C03	Soela Strait	58.64N	22.60E	Estonia	6.54658	1.53167	11.5615	15.8816	5.93927	25.8239
YU23_C01	Westside Park, Bodega Bay, California, USA	38.320N	123.055W	USA	1.76972	-0.837684	4.37713	6.41123	1.2419	11.5805
YU23_C02	Westside Park, Bodega Bay, California, USA	38.320N	123.055W	USA	0.899218	-0.959393	2.75783	4.6854	1.00061	8.3702
YU23_C03	Ikunoshima, Japan (Inland sea)	34.298N	132.916E	Japan	4.70149	0.451639	8.95134	12.2236	3.79805	20.6492
YU23_C05	Culatatra, Ria Formosa, S. Portugal	37.040N	7.910W	Portugal	12.1901	5.34686	19.0332	27.0701	13.5031	40.6371
YU23_C06	Culatatra, Ria Formosa, S. Portugal	37.040N	7.910W	Portugal	1.92119	-0.795507	4.63789	6.71152	1.32552	12.0975
YU23_C07	Shelter Island, San Diego Bay, California, USA	32.714N	117.225W	USA	3.83516	-0.00321809	7.67354	10.5061	2.89628	18.1159
YU23_C08	Shelter Island, San Diego Bay, California, USA	32.714N	117.225W	USA	5.1777	0.717804	9.63759	13.1677	4.32574	22.0097
YU23_C09	Port Dinllaen, Wales, UK	52.991N	4.450W	UK	2.55816	-0.576713	5.69303	7.97434	1.75929	14.1894
YU23_C10	Port Dinllaen, Wales, UK	52.991N	4.450W	UK	0.632502	-0.926286	2.19129	4.15662	1.06625	7.247

## Sheet: Fig4d
Metadata	Metadata	Metadata	Metadata	Metadata	Metadata	Metadata	Metadata	Fig. 4d	Metadata	Metadata
Genet-ID	Location	Latitude	Longitude	Country	Average VRF50(Rx)	95% CI of average VRF50(Rx)		Estimated age (yrs old)	95% CI of estimated age (yrs old)
ES_C01	Koinastu	58.62N	22.99E	Estonia	176	149.998	202.002	351.832	300.281	403.383
YU20_FI	Ängsö Island	60.103N	21.710E	Finland	706.076	653.995	758.157	1402.74	1299.48	1505.99
YU23_C04	Røvika, Norway (near Bødo)	67.268N	15.257E	Norway	135.437	112.627	158.247	271.413	226.191	316.635
YU23_C11	Røvika, Norway (near Bødo)	67.268N	15.257E	Norway	425.623	385.187	466.059	846.723	766.556	926.889
